# Supplementary material for: Comparison of Percutaneous Screw Fixation to Open Reduction and Internal Fixation in Acetabular Fractures: A Matched Pair Study Regarding the Short-Term Rate of Conversion to Total Hip Arthroplasty and Functional Outcomes
Source: J Clin Med. 2023 Feb 1;12(3):1163. doi: 10.3390/jcm12031163 (PMC9917484; doi:10.3390/jcm12031163)
Supplement: Supplementary file 1 [file jcm-12-01163-s001.zip]

Archive with 1 entries (1 files):
- jcm-2174374-supplementary.pdf
